# Supplementary material for: Super-ranging. A new ranging strategy in European badgers
Source: PLoS One. 2018 Feb 14;13(2):e0191818. doi: 10.1371/journal.pone.0191818 (PMC5812585; doi:10.1371/journal.pone.0191818)
Supplement: S1 Table — (CSV) [file pone.0191818.s001.csv]

S1 Table. Seasonal home range sizes (km2) of badgers in the study area. Spring is defined as March, April & May; Summer as June, July & August; Autumn as September October & November and Winter as December, January & February. Data excludes super-ranging and dispersing badgers.
	Mean	SD	Median
Spring	1.09	0.64	0.98
Summer	1.31	0.61	1.26
Autumn	0.95	0.60	0.87
Winter	0.72	0.57	0.60
