# Supplementary material for: Super-ranging. A new ranging strategy in European badgers
Source: PLoS One. 2018 Feb 14;13(2):e0191818. doi: 10.1371/journal.pone.0191818 (PMC5812585; doi:10.1371/journal.pone.0191818)
Supplement: S2 Table — (CSV) [file pone.0191818.s002.csv]

S2 Table. Summer home range size (km2) dataset for N11 badgers. Summer is defined as June, July & August
index	name	year	HRareakm2	sex	rstatus	soc_group
1	Aoife	2015	1.793980559	female	female	Quarry
2	Aoife	2016	2.034905931	female	female	Quarry
3	Arthur	2012	1.59730742	male	TR male	BCF
4	Arthur	2013	1.61147569	male	TR male	BLD
5	Beech	2013	0.77597171	male	TR male	BLD
6	Beech	2014	2.224246759	male	TR male	BLD
7	Berry	2013	2.019460855	female	female	CB
8	Berry	2014	1.261283985	female	female	CB
9	Berry	2015	1.512198098	female	female	CB
10	Billy	2011	2.196292566	male	SR male	Quarry
11	Billy	2012	3.026585	male	SR male	Quarry
12	Billy	2013	7.130661845	male	SR male	Quarry
13	Billy	2014	2.603746152	male	TR male	Quarry
14	Bob	2015	3.093612646	male	TR male	KIN
15	Boru	2014	1.215378735	male	TR male	HSK
16	Boru	2016	3.35132136	male	SR male	HSK
17	Brian	2011	4.00401009	male	SR male	Pines
18	Bruiser	2010	2.977100535	male	TR male	CB
19	Cecilia	2014	1.331055303	female	female	DR
20	Cecilia	2015	1.342154335	female	female	DR
21	Dara	2016	0.662166345	female	female	BT
22	Dave	2013	2.42571433	male	SR male	BMW
23	Debbie	2011	1.60696051	female	female	Pines
24	Dinny	2011	1.81567145	male	TR male	CB
25	Dinny	2012	1.381378055	male	TR male	CB
26	Dinny	2013	1.010607515	male	TR male	CB
27	Dolly	2010	2.14898821	female	female	HSK
28	Dolly	2011	2.141164985	female	female	HSK
29	Douglas	2012	3.750460135	male	SR male	HSK
30	Eddie	2015	2.260383487	male	TR male	BMW
31	Fern	2015	0.803071917	female	female	HSK
32	Fern	2016	2.064654409	female	female	HSK
33	Finn	2015	1.062057296	male	TR male	BCF
34	Finn	2016	1.278989799	male	TR male	BCF
35	Hazel	2011	1.3152469	female	female	BLD
36	Heather	2012	0.78613349	female	female	KIN
37	Ivy	2013	2.62331496	female	female	BT
38	Ivy	2014	2.581232939	female	female	BT
39	Ivy	2015	3.119172667	female	female	BT
40	Ivy	2016	1.99150964	female	female	BT
41	Jessie	2014	1.474146773	female	female	BMW
42	Jessie	2015	1.835384111	female	female	BMW
43	Jessie	2016	2.449414413	female	female	BMW
44	Juan	2012	2.25438153	male	TR male	Pines
45	Juan	2013	7.23452086	male	SR male	Pines
46	Kenny	2013	1.091432155	male	TR male	CB
47	Kenny	2014	1.955767349	male	TR male	CB
48	Kenny	2015	1.864420678	male	TR male	Quarry
49	Kenny	2016	1.767670907	male	TR male	Quarry
50	Kevin	2015	1.436806949	male	TR male	DR
51	Leo	2015	4.150195612	male	SR male	Dump
52	Lily	2011	2.835692905	female	female	HSK
53	Lily	2012	2.23181433	female	female	HSK
54	Louis	2014	4.352058067	male	SR male	Pines
55	Louis	2015	1.883540582	male	TR male	Pines
56	Louis	2016	1.277596309	male	TR male	Pines
57	Meg	2013	1.742070775	female	female	Pines
58	Michael	2015	1.427171523	male	TR male	BLD
59	Michael	2016	3.030652633	male	SR male	BLD
60	Millie	2015	1.231466996	female	female	Pines
61	Millie	2016	1.660263306	female	female	Pines
62	Misty	2016	1.133209458	female	female	Pines
63	Niall	2015	5.81985682	male	SR male	CUL
64	Olivia	2016	2.041304958	female	female	DR
65	O'Malley	2016	0.907227814	male	TR male	HSK
66	Peaches	2014	3.146199501	female	female	KIN
67	Peaches	2016	2.809276163	female	female	KIN
68	Ray	2013	2.16454387	male	TR male	Briars
69	Ray	2014	3.36567811	male	SR male	Briars
70	Romeo	2010	1.84977159	male	TR male	CUL
71	Ronan	2010	1.98009608	male	TR male	BMW
72	Roy	2011	3.607822085	male	SR male	DR
73	Roy	2013	1.94027106	male	SR male	DR
74	Scott	2015	1.971497711	male	TR male	BT
75	Sheila	2011	1.567116405	female	female	CB
76	Snowdrop	2016	0.775299633	female	female	BLD
77	Sylvia	2016	1.344866344	female	female	BLD
78	Tyson	2010	1.85658409	male	TR male	BLD
79	Violet	2012	0.92635536	female	female	BT
80	Violet	2014	2.665581751	female	female	BT
81	Violet	2015	3.585041809	female	female	BT
82	Violet	2016	1.147022453	female	female	BT
83	Yvonne	2010	1.953036925	female	female	BMW
